# Supplementary material for: ﻿Description of the first species of Scutigerella (Symphyla, Scutigerellidae) from China, with mitogenomic and genetic divergence analysis
Source: Zookeys. 2023 Apr 5;1157:145–61. doi: 10.3897/zookeys.1157.99686 (PMC10193434; doi:10.3897/zookeys.1157.99686)
Supplement: XML Treatment for Scutigerella [file zookeys.1157.99686-treatment1.xml]

<!DOCTYPE tp:taxon-treatment
  PUBLIC "-//TaxonX//DTD Taxonomic Treatment Publishing DTD v0 20100105//EN" "tax-treatment-NSO.dtd">
<tp:taxon-treatment xmlns:tp="http://www.plazi.org/taxpub"><tp:treatment-meta><kwd-group><label>Taxon classification</label><kwd>
                <named-content content-type="kingdom">Animalia</named-content>
              </kwd><kwd>
                <named-content content-type="order">Scutigeromorpha</named-content>
              </kwd><kwd>
                <named-content content-type="family">Scutigerellidae</named-content>
              </kwd></kwd-group><mixed-citation publication-type="journal"><person-group><name><surname>Jin</surname><given-names>Ya-Li</given-names></name><name><surname>Nunes Godeiro</surname><given-names>Nerivania</given-names></name><name><surname>Bu</surname><given-names>Yun</given-names></name></person-group><article-title>﻿Description of the first species of <italic><tp:taxon-name><tp:taxon-name-part taxon-name-part-type="genus" reg="Scutigerella">Scutigerella</tp:taxon-name-part></tp:taxon-name></italic> (<tp:taxon-name><tp:taxon-name-part taxon-name-part-type="class">Symphyla</tp:taxon-name-part></tp:taxon-name>, <tp:taxon-name><tp:taxon-name-part taxon-name-part-type="family">Scutigerellidae</tp:taxon-name-part></tp:taxon-name>) from China, with mitogenomic and genetic divergence analysis</article-title><source>Zookeys</source><day>05</day><month>04</month><year>2023</year><volume>1157</volume><fpage>145</fpage><lpage>161</lpage><pub-id pub-id-type="doi">10.3897/zookeys.1157.99686</pub-id></mixed-citation></tp:treatment-meta><tp:nomenclature><label>﻿Genus</label><tp:taxon-name>
              <object-id xmlns:xlink="http://www.w3.org/1999/xlink" content-type="arpha" xlink:type="simple">114F2044-4D24-5B1A-BC60-FF3AD55EBB2D</object-id>
              <tp:taxon-name-part taxon-name-part-type="genus" reg="Scutigerella">Scutigerella</tp:taxon-name-part>
            </tp:taxon-name><tp:taxon-authority>Ryder, 1882</tp:taxon-authority></tp:nomenclature><tp:treatment-sec sec-type="type species" id="SECID0ESCAG"><title>Type species.</title><p><italic><tp:taxon-name><tp:taxon-name-part taxon-name-part-type="genus" reg="Scolopendrella">Scolopendrella</tp:taxon-name-part><tp:taxon-name-part taxon-name-part-type="species" reg="immaculata">immaculata</tp:taxon-name-part></tp:taxon-name></italic> Newport, 1845. Valid name: <italic><tp:taxon-name><tp:taxon-name-part taxon-name-part-type="genus" reg="Scutigerella">Scutigerella</tp:taxon-name-part><tp:taxon-name-part taxon-name-part-type="species" reg="immaculata">immaculata</tp:taxon-name-part></tp:taxon-name></italic> (Newport, 1845).</p></tp:treatment-sec><tp:treatment-sec sec-type="diagnosis" id="SECID0EODAG"><title>Diagnosis.</title><p>Trunk with 15 tergites. Four macrosetae (a1–a4) around the antennal base, rarely seta a3 absent. Posterior margins of tergites emarginated. Last tergite with a deep cavity between cerci. First pair of legs with 4 segments, others with 5 segments. Styli present at the base of legs 3–12. Coxal sacs present at the base of legs 3–10.</p></tp:treatment-sec><tp:treatment-sec sec-type="distribution" id="SECID0ETDAG"><title>Distribution.</title><p>Sub-cosmopolitan (<xref ref-type="bibr" rid="B26">Szucsich and Scheller 2011</xref>).</p></tp:treatment-sec><ref-list><ref id="B26"><mixed-citation xmlns:xlink="http://www.w3.org/1999/xlink" xlink:type="simple"><person-group><name name-style="western"><surname>Szucsich</surname><given-names>N</given-names></name><name name-style="western"><surname>Scheller</surname><given-names>U</given-names></name></person-group> (<year>2011</year>) <article-title>Chapter 20. <tp:taxon-name><tp:taxon-name-part taxon-name-part-type="class">Symphyla</tp:taxon-name-part></tp:taxon-name>.</article-title> In: <person-group><name name-style="western"><surname>Minelli</surname><given-names>A</given-names></name></person-group> (<role>Ed.</role>) <issue-title>Treatise of Zoology–Anatomy, Taxonomy, Biology: The Myriapoda (Vol.</issue-title><source>1). Brill, Leiden</source>, <fpage>445</fpage>–<lpage>466</lpage>. <ext-link xlink:href="10.1163/9789004188266_021" ext-link-type="doi" xlink:type="simple">https://doi.org/10.1163/9789004188266_021</ext-link></mixed-citation></ref></ref-list></tp:taxon-treatment>
