# Supplementary material for: ﻿Description of the first species of Scutigerella (Symphyla, Scutigerellidae) from China, with mitogenomic and genetic divergence analysis
Source: Zookeys. 2023 Apr 5;1157:145–61. doi: 10.3897/zookeys.1157.99686 (PMC10193434; doi:10.3897/zookeys.1157.99686)
Supplement: Supplementary material 1 — K2P distances between different speices of Symphyla analyzed by the mitochondrial COI gene [file zookeys-1157-145_article-99686__-s001.xls]

## Sheet: K2P distance
Table S1. K2P distances between different speices of Symphyla analyzed by the mitochondrial COI gene
		[1]	[2]	[3]	[4]	[5]	[6]	[7]	[8]	[9]	[10]	[11]	[12]	[13]	[14]	[15]	[16]	[17]	[18]	[19]	[20]	[21]	[22]	[23]	[24]	[25]	[26]	[27]	[28]
[1]	OQ165321 Scutigerella sinensis sp. nov.		0.0211303	0.023117	0.0248954	0.0243231	0.0237388	0.024698	0.0259534	0.0239003	0.0253833	0.0242991	0.0242358	0.0231358	0.0258589	0.0281103	0.0242313	0.0268779	0.0290608	0.0244039	0.0247288	0.0248344	0.0246823	0.0246472	0.0247982	0.0251398	0.0249929	0.026443	0.0249175
[2]	NC008453 Scutigerella causeyae	0.228044		0.0232937	0.0265181	0.0257139	0.0253019	0.025112	0.0267037	0.0247561	0.0260994	0.0246341	0.0244422	0.0245844	0.0250532	0.0267168	0.0246556	0.0241811	0.0281228	0.025112	0.0255027	0.0263772	0.0263772	0.0260574	0.0255678	0.0267087	0.0265559	0.0272469	0.0250159
[3]	MW021294 Scutigerella sp. WAMT144261	0.263591	0.266005		0.0261318	0.0187806	0.0189349	0.0208142	0.022313	0.0201053	0.0202647	0.0181157	0.0185266	0.0199949	0.0183393	0.0199336	0.0182274	0.0225048	0.0222578	0.0193367	0.0208844	0.0203	0.0203	0.0201295	0.0197741	0.0196177	0.0197508	0.0204084	0.0250411
[4]	MW021295 Scutigerella sp. WAMT144298	0.294605	0.319051	0.315515		0.0262819	0.0259579	0.026651	0.0272118	0.0266506	0.0255678	0.0259579	0.0245172	0.0264517	0.0263051	0.0292863	0.0266246	0.0284411	0.0316734	0.0272051	0.0265993	0.0267087	0.0267087	0.0271421	0.0258884	0.0250159	0.0248747	0.0297226	0.0251812
[5]	MW021296 Scutigerella sp. WAMT145461	0.283709	0.30847	0.187961	0.317924		0.00949181	0.0196407	0.0205289	0.0212036	0.0199496	0.0175894	0.0205677	0.0197793	0.0189814	0.0212918	0.0178261	0.0213447	0.0230923	0.0198044	0.0201294	0.0189349	0.0189349	0.0191777	0.0188339	0.0206258	0.0204862	0.020683	0.025929
[6]	MW021297 Scutigerella sp. WAMT145462	0.272882	0.301501	0.19008	0.312997	0.0553839		0.0190571	0.0196683	0.0194643	0.0190013	0.0181582	0.0202284	0.019281	0.0191326	0.0210155	0.0182897	0.0213135	0.0231414	0.019266	0.0197067	0.0186576	0.0186576	0.0189015	0.018583	0.0199628	0.0198262	0.0201814	0.0250144
[7]	MW021298 Scutigerella sp. WAMT145463	0.288741	0.297281	0.220569	0.3248	0.201937	0.193517		0.0205485	0.020021	0.0190929	0.0188503	0.0206606	0.0198304	0.02109	0.0227849	0.0184686	0.0221193	0.0235401	0.0211257	0.0214	0.0200194	0.0198847	0.0201294	0.0196407	0.0227099	0.0225681	0.0202239	0.0260357
[8]	MT457863 Scutigerella sp. PU234	0.291444	0.305699	0.230389	0.313511	0.201501	0.188344	0.203188		0.021155	0.0221247	0.0201952	0.0211281	0.0196502	0.0212063	0.0219672	0.0200699	0.0218424	0.0244616	0.0213813	0.0198109	0.0204142	0.0204142	0.0205369	0.0195997	0.02002	0.019871	0.0211205	0.02726
[9]	MT902530 Hanseniella sp. BMR00202	0.27686	0.290654	0.209912	0.323087	0.226862	0.199689	0.206577	0.212238		0.0204009	0.020979	0.020601	0.0212427	0.0211572	0.0224711	0.0212273	0.0221496	0.0248599	0.0214546	0.0195074	0.0209413	0.020799	0.0209077	0.020072	0.0196364	0.0197741	0.0209077	0.0269538
[10]	MT902546 Hanseniella sp. BMR00229	0.300224	0.313669	0.212112	0.306101	0.207734	0.191819	0.192221	0.227909	0.214213		0.0180744	0.0197747	0.0178261	0.0208178	0.0231832	0.0182128	0.0219235	0.0217878	0.0187405	0.0208269	0.0184828	0.0186114	0.0183716	0.0183716	0.0201332	0.0202639	0.0208844	0.0264998
[11]	MT902547 Hanseniella sp. BMR00230	0.283597	0.29008	0.177911	0.312997	0.16999	0.179522	0.186826	0.196894	0.224328	0.177734		0.0197793	0.0124186	0.0189293	0.0203031	0.00511813	0.0213351	0.0210457	0.0187806	0.0199575	0.0184828	0.0184828	0.0185942	0.0185004	0.0199715	0.0200995	0.0201002	0.0249175
[12]	MT902548 Hanseniella sp. BMR00231	0.2833	0.287537	0.185416	0.289531	0.219455	0.213438	0.219873	0.212122	0.219605	0.204003	0.205498		0.0209403	0.0210181	0.0227849	0.0197508	0.0223509	0.0240249	0.0213351	0.0198743	0.0211733	0.0211733	0.0211443	0.0205491	0.0201933	0.0203267	0.020833	0.0260661
[13]	MT902549 Hanseniella sp. BMR00232	0.263679	0.288205	0.207937	0.322141	0.205498	0.197417	0.201319	0.189847	0.230076	0.173827	0.0908443	0.225665		0.0193115	0.0207403	0.0128168	0.0224273	0.0217341	0.0193115	0.0203412	0.0196649	0.0196649	0.0196904	0.019745	0.0194331	0.0193123	0.021394	0.0249441
[14]	MT902557 Hanseniella sp. BMR00243	0.309158	0.298664	0.181732	0.319737	0.191733	0.193848	0.226344	0.214084	0.223636	0.222089	0.191505	0.226017	0.196091		0.00534976	0.0189454	0.0222372	0.0236709	0.0207317	0.0184291	0.0155934	0.0154548	0.0154846	0.0152886	0.0192021	0.0190681	0.0199496	0.0260562
[15]	MT902595 Hanseniella sp. BMR00364	0.315277	0.295594	0.184806	0.336365	0.20552	0.200976	0.229094	0.216928	0.21905	0.234311	0.191314	0.229094	0.196461	0.015996		0.0204732	0.0250035	0.0235123	0.022367	0.0206909	0.0167457	0.0167457	0.0166103	0.016026	0.0209047	0.0207403	0.0217086	0.0286467
[16]	MT902776 Hanseniella sp. BMR01208	0.281652	0.29018	0.179819	0.324675	0.173827	0.181519	0.180861	0.194775	0.228486	0.179756	0.0169163	0.203897	0.0960808	0.191575	0.193685		0.0217729	0.0213988	0.0191545	0.0203953	0.0188908	0.0188908	0.0187407	0.0187806	0.0199575	0.0200846	0.0201295	0.0249065
[17]	KP696390 Scutigerellidae sp. FRL-2015	0.320779	0.281416	0.248182	0.35251	0.229022	0.228879	0.243298	0.22338	0.243438	0.242396	0.232021	0.249023	0.249376	0.246942	0.263753	0.240161		0.0277918	0.0229178	0.0224649	0.0224039	0.0225477	0.0226594	0.0229501	0.0236275	0.0237746	0.0228656	0.0267017
[18]	MT902426 Scutigerellidae sp. BMR00070	0.293057	0.280306	0.190173	0.333836	0.201319	0.201505	0.207066	0.222901	0.228603	0.184463	0.173891	0.219153	0.182295	0.211633	0.209544	0.179093	0.265768		0.00363884	0.023244	0.023267	0.023267	0.023267	0.0213054	0.0227963	0.0230036	0.0236029	0.0336076
[19]	MT902427 Scutigerellidae sp. BMR00071	0.28409	0.297281	0.196203	0.334337	0.202666	0.192986	0.224997	0.216467	0.231044	0.186345	0.187961	0.232021	0.196091	0.220195	0.22208	0.193944	0.25322	0.00629266		0.0198586	0.0204744	0.0204744	0.0205824	0.0193367	0.0208425	0.020979	0.0193336	0.0270806
[20]	MT902555 Scutigerellidae sp. BMR00241	0.290525	0.305793	0.223899	0.326275	0.21002	0.2037	0.232317	0.192101	0.199879	0.223639	0.209252	0.207399	0.215438	0.18212	0.196259	0.21568	0.251111	0.205935	0.207329		0.018255	0.0181221	0.0181459	0.0178803	0.0184975	0.0186315	0.0211526	0.0260806
[21]	MT902556 Scutigerellidae sp. BMR00242	0.289387	0.320079	0.210787	0.325075	0.19008	0.184546	0.208046	0.197823	0.221148	0.183787	0.183787	0.226724	0.202045	0.134189	0.133824	0.189888	0.247713	0.203999	0.213058	0.17851		0.00152323	0.00342864	0.00741211	0.0205378	0.0204009	0.0214458	0.0263772
[22]	MT902558 Scutigerellidae sp. BMR00244	0.287034	0.320079	0.210787	0.325075	0.19008	0.184546	0.205967	0.197823	0.219002	0.185783	0.183787	0.226724	0.202045	0.132291	0.133824	0.189888	0.249935	0.203999	0.213058	0.176514	0.00152207		0.00376432	0.00759645	0.0204009	0.0202647	0.0213018	0.0263772
[23]	MT902704 Scutigerellidae sp. BMR00641	0.286868	0.315162	0.20854	0.332305	0.194046	0.18849	0.21002	0.199939	0.220994	0.181871	0.185708	0.226592	0.202158	0.13241	0.131769	0.187787	0.252013	0.203999	0.215033	0.176616	0.00764714	0.00919035		0.00724069	0.0207854	0.0206478	0.0214109	0.0260574
[24]	MT902772 Scutigerellidae sp. BMR01199	0.289215	0.306101	0.202531	0.31098	0.189639	0.184222	0.201937	0.186485	0.208282	0.181871	0.183863	0.217869	0.202401	0.13029	0.124992	0.187961	0.256498	0.17875	0.196203	0.17264	0.0343784	0.0359965	0.0328009		0.0206478	0.0205109	0.0211257	0.0255678
[25]	MT621062 Scutigerellidae sp. BMR01576	0.297413	0.325075	0.201835	0.296828	0.216721	0.206316	0.253811	0.194565	0.200452	0.211522	0.209314	0.211791	0.201019	0.194154	0.198825	0.209252	0.26916	0.200198	0.222201	0.182417	0.216322	0.214213	0.220438	0.218315		0.00152323	0.0198847	0.0268824
[26]	MT621064 Scutigerellidae sp. BMR01578	0.295065	0.322636	0.203897	0.294508	0.214598	0.204233	0.251589	0.192352	0.202531	0.213597	0.211372	0.213879	0.199019	0.192113	0.196461	0.211306	0.271448	0.202999	0.224328	0.184433	0.214213	0.212112	0.218315	0.216201	0.00152207		0.0200194	0.0267402
[27]	MT621072 Scutigerellidae sp. BMR01587	0.318692	0.332806	0.212759	0.374797	0.219975	0.210253	0.20749	0.210469	0.220994	0.223899	0.208408	0.219156	0.230766	0.207734	0.212394	0.20854	0.259254	0.211374	0.197648	0.228145	0.229486	0.227312	0.229326	0.224997	0.205967	0.208046		0.0281214
[28]	NC011572 Symphylella sp. YG-2006	0.294709	0.296828	0.298607	0.299267	0.314556	0.298482	0.315059	0.315577	0.331409	0.324083	0.296365	0.316903	0.29649	0.316857	0.32753	0.296314	0.326759	0.363578	0.333745	0.315272	0.320079	0.320079	0.315162	0.306101	0.331071	0.328667	0.350979
	Notes: numbers on upright are standard errors.

## Sheet: Caption
Table. Estimates of Evolutionary Divergence between Sequences
The number of base substitutions per site from between sequences are shown. Standard error estimate(s) are shown above the diagonal. Analyses were conducted using the Kimura 2-parameter model [1]. This analysis involved 29 nucleotide sequences. Codon positions included were 1st+2nd+3rd+Noncoding. All ambiguous positions were removed for each sequence pair (pairwise deletion option). There were a …
1. Kimura M. (1980). A simple method for estimating evolutionary rate of base substitutions through comparative studies of nucleotide sequences. Journal of Molecular Evolution 16:111-120.
2. Kumar S., Stecher G., Li M., Knyaz C., and Tamura K. (2018). MEGA X: Molecular Evolutionary Genetics Analysis across computing platforms. Molecular Biology and Evolution 35:1547-1549.
Disclaimer: Although utmost care has been taken to ensure the correctness of the caption, the caption text is provided "as is" without any warranty of any kind. Authors advise the user to carefully check the caption prior to its use for any purpose and report any errors or problems to the authors immediately (www.megasoftware.net). In no event shall the authors and their employers be liable for a…
